# Supplementary material for: Estrogen Induces Mammary Ductal Dysplasia via the Upregulation of Myc Expression in a DNA-Repair-Deficient Condition
Source: iScience. 2020 Jan 9;23(2):100821. doi: 10.1016/j.isci.2020.100821 (PMC6976935; doi:10.1016/j.isci.2020.100821)
Supplement: Table S2. p values, Related to Figures 1, 2, 3, 4, 5, 6, and S1–S5 [file mmc2.xlsx]

## Sheet: Sheet1
Table S2 P values, related to Figure 1-6, S1-S5
Samples	Test	P value
Figure 1A
shScr no vs shScr E2	U Mann-Whitney	0.758
shScr no vs shPRKDC #2 no	U Mann-Whitney	0.032
shScr no vs shPRKDC #2 E2	U Mann-Whitney	2.57×10-11
shScr no vs shPRKDC #4 no	U Mann-Whitney	0.331
shScr no vs shPRKDC #4 E2	U Mann-Whitney	3.04×10-13
shScr E2 vs shPRKDC #2 no	U Mann-Whitney	0.127
shScr E2 vs shPRKDC #2 E2	U Mann-Whitney	1.01×10-8
shScr E2 vs shPRKDC #4 no	U Mann-Whitney	0.632
shScr E2 vs shPRKDC #4 E2	U Mann-Whitney	4.22×10-10
shPRKDC #2 no vs shPRKDC #2 E2	U Mann-Whitney	1.65×10-6
shPRKDC #2 no vs shPRKDC #4 no	U Mann-Whitney	0.1629
shPRKDC #2 no vs shPRKDC #4 E2	U Mann-Whitney	4.61×10-7
shPRKDC #2 E2 vs shPRKDC #4 no	U Mann-Whitney	2.64×10-10
shPRKDC #2 E2 vs shPRKDC #4 E2	U Mann-Whitney	0.653
shPRKDC #4 no vs shPRKDC #4 E2	U Mann-Whitney	5.35×10-12
Figure 1B GREB1
shScr no vs shScr E2	Tukey's	0.001
shScr no vs shPRKDC #2 no	Tukey's	0.342
shScr no vs shPRKDC #2 E2	Tukey's	0.001
shScr no vs shPRKDC #4 no	Tukey's	0.759
shScr no vs shPRKDC #4 E2	Tukey's	0.001
shScr E2 vs shPRKDC #2 no	Tukey's	0.001
shScr E2 vs shPRKDC #2 E2	Tukey's	0.001
shScr E2 vs shPRKDC #4 no	Tukey's	0.001
shScr E2 vs shPRKDC #4 E2	Tukey's	0.001
shPRKDC #2 no vs shPRKDC #2 E2	Tukey's	0.001
shPRKDC #2 no vs shPRKDC #4 no	Tukey's	0.899
shPRKDC #2 no vs shPRKDC #4 E2	Tukey's	0.001
shPRKDC #2 E2 vs shPRKDC #4 no	Tukey's	0.001
shPRKDC #2 E2 vs shPRKDC #4 E2	Tukey's	0.899
shPRKDC #4 no vs shPRKDC #4 E2	Tukey's	0.001
Figure 1B TFF1
shScr no vs shScr E2	Tukey's	0.006
shScr no vs shPRKDC #2 no	Tukey's	0.611
shScr no vs shPRKDC #2 E2	Tukey's	0.029
shScr E2 vs shPRKDC #2 no	Tukey's	0.001
shScr E2 vs shPRKDC #2 E2	Tukey's	0.899
shPRKDC #2 no vs shPRKDC #2 E2	Tukey's	0.002
Figure 1B MYC
shScr no vs shScr E2	Tukey's	0.13
shScr no vs shPRKDC #2 no	Tukey's	0.899
shScr no vs shPRKDC #2 E2	Tukey's	0.001
shScr no vs shPRKDC #4 no	Tukey's	0.899
shScr no vs shPRKDC #4 E2	Tukey's	0.001
shScr E2 vs shPRKDC #2 no	Tukey's	0.017
shScr E2 vs shPRKDC #2 E2	Tukey's	0.001
shScr E2 vs shPRKDC #4 no	Tukey's	0.303
shScr E2 vs shPRKDC #4 E2	Tukey's	0.006
shPRKDC #2 no vs shPRKDC #2 E2	Tukey's	0.001
shPRKDC #2 no vs shPRKDC #4 no	Tukey's	0.899
shPRKDC #2 no vs shPRKDC #4 E2	Tukey's	0.001
shPRKDC #2 E2 vs shPRKDC #4 no	Tukey's	0.001
shPRKDC #2 E2 vs shPRKDC #4 E2	Tukey's	0.066
shPRKDC #4 no vs shPRKDC #4 E2	Tukey's	0.001
Figure 1C
WT 0h vs WT 6h	Tukey's	0.899
WT 0h vs WT 9h	Tukey's	0.899
WT 0h vs WT 12h	Tukey's	0.899
WT 0h vs Scid 0h	Tukey's	0.899
WT 0h vs Scid 6h	Tukey's	0.001
WT 0h vs Scid 9h	Tukey's	0.006
WT 0h vs Scid 12h	Tukey's	0.899
WT 0h vs Scid 6h + Fulv.	Tukey's	0.899
WT 6h vs WT 9h	Tukey's	0.899
WT 6h vs WT 12h	Tukey's	0.899
WT 6h vs Scid 0h	Tukey's	0.899
WT 6h vs Scid 6h	Tukey's	0.001
WT 6h vs Scid 9h	Tukey's	0.062
WT 6h vs Scid 12h	Tukey's	0.899
WT 6h vs Scid 6h + Fulv.	Tukey's	0.899
WT 9h vs WT 12h	Tukey's	0.899
WT 9h vs Scid 0h	Tukey's	0.899
WT 9h vs Scid 6h	Tukey's	0.001
WT 9h vs Scid 9h	Tukey's	0.007
WT 9h vs Scid 12h	Tukey's	0.899
WT 9h vs Scid 6h + Fulv.	Tukey's	0.899
WT 12h vs Scid 0h	Tukey's	0.899
WT 12h vs Scid 6h	Tukey's	0.001
WT 12h vs Scid 9h	Tukey's	0.008
WT 12h vs Scid 12h	Tukey's	0.899
WT 12h vs Scid 6h + Fulv.	Tukey's	0.899
Scid 0h vs Scid 6h	Tukey's	0.001
Scid 0h vs Scid 9h	Tukey's	0.005
Scid 0h vs Scid 12h	Tukey's	0.899
Scid 0h vs Scid 6h + Fulv.	Tukey's	0.899
Scid 6h vs Scid 9h	Tukey's	0.627
Scid 6h vs Scid 12h	Tukey's	0.001
Scid 6h vs Scid 6h + Fulv.	Tukey's	0.001
Scid 9h vs Scid 12h	Tukey's	0.003
Scid 9h vs Scid 6h + Fulv.	Tukey's	0.002
Scid 12h vs Scid 6h + Fulv.	Tukey's	0.899
Figure 1F Intraductal
WT E2 vs Scid PBS	Tukey's	0.899
	U Mann-Whitney	0.753
WT E2 vs Scid E2	Tukey's	0.015
	U Mann-Whitney	0.013
WT E2 vs Scid E2+Fulv.	Tukey's	0.526
	U Mann-Whitney	0.11
Scid PBS vs Scid E2	Tukey's	0.013
	U Mann-Whitney	0.013
Scid PBS vs Scid E2+Fulv.	Tukey's	0.554
	U Mann-Whitney	0.077
Scid E2 vs Scid E2+Fulv.	Tukey's	0.001
	U Mann-Whitney	0.002
Figure 1F Extraductal
WT E2 vs Scid PBS	Tukey's	0.87
	U Mann-Whitney	1.11×10-4
WT E2 vs Scid E2	Tukey's	0.001
	U Mann-Whitney	2.17×10-5
WT E2 vs Scid E2+Fulv.	Tukey's	0.899
	U Mann-Whitney	0.003
Scid PBS vs Scid E2	Tukey's	0.001
	U Mann-Whitney	7.58×10-5
Scid PBS vs Scid E2+Fulv.	Tukey's	0.899
	U Mann-Whitney	0.068
Scid E2 vs Scid E2+Fulv.	Tukey's	0.001
	U Mann-Whitney	4.99×10-4
Figure 2A
shScr vs shPGR #1	student's t	0.003
Figure 2B
shScr no vs shScr E2	U Mann-Whitney	5.21×10-11
shScr no vs shScr E2+PG	U Mann-Whitney	0.063
shScr no vs shPGR #1 no	U Mann-Whitney	0.755
shScr no vs shPGR #1 E2	U Mann-Whitney	2.20×10-16
shScr no vs shPGR #1 E2+PG	U Mann-Whitney	8.21×10-9
shScr no vs shPGR #2 no	U Mann-Whitney	0.761
shScr no vs shPGR #2 E2	U Mann-Whitney	4.43×10-5
shScr no vs shPGR #2 E2+PG	U Mann-Whitney	5.2-×10-15
shScr E2 vs shScr E2+PG	U Mann-Whitney	7.55×10-15
shScr E2 vs shPGR #1 no	U Mann-Whitney	1.92×10-10
shScr E2 vs shPGR #1 E2	U Mann-Whitney	0.092
shScr E2 vs shPGR #1 E2+PG	U Mann-Whitney	0.586
shScr E2 vs shPGR #2 no	U Mann-Whitney	3.34×10-10
shScr E2 vs shPGR #2 E2	U Mann-Whitney	0.024
shScr E2 vs shPGR #2 E2+PG	U Mann-Whitney	0.189
shScr E2+PG vs shPGR #1 no	U Mann-Whitney	0.026
shScr E2+PG vs shPGR #1 E2	U Mann-Whitney	2.20×10-16
shScr E2+PG vs shPGR #1 E2+PG	U Mann-Whitney	2.14×10-12
shScr E2+PG vs shPGR #2 no	U Mann-Whitney	0.149
shScr E2+PG vs shPGR #2 E2	U Mann-Whitney	5.21×10-8
shScr E2+PG vs shPGR #2 E2+PG	U Mann-Whitney	2.20×10-16
shPGR #1 no vs shPGR #1 E2	U Mann-Whitney	2.20×10-16
shPGR #1 no vs shPGR #1 E2+PG	U Mann-Whitney	3.13×10-8
shPGR #1 no vs shPGR #2 no	U Mann-Whitney	0.551
shPGR #1 no vs shPGR #2 E2	U Mann-Whitney	1.50×10-4
shPGR #1 no vs shPGR #2 E2+PG	U Mann-Whitney	2.61×10-14
shPGR #1 E2 vs shPGR #1 E2+PG	U Mann-Whitney	0.03
shPGR #1 E2 vs shPGR #2 no	U Mann-Whitney	6.66×10-16
shPGR #1 E2 vs shPGR #2 E2	U Mann-Whitney	6.06×10-5
shPGR #1 E2 vs shPGR #2 E2+PG	U Mann-Whitney	0.744
shPGR #1 E2+PG vs shPGR #2 no	U Mann-Whitney	3.09×10-8
shPGR #1 E2+PG vs shPGR #2 E2	U Mann-Whitney	0.087
shPGR #1 E2+PG vs shPGR #2 E2+PG	U Mann-Whitney	0.084
shPGR #2 no vs shPGR #2 E2	U Mann-Whitney	7.14×10-5
shPGR #2 no vs shPGR #2 E2+PG	U Mann-Whitney	1.43×10-13
shPGR #2 E2 vs shPGR #2 E2+PG	U Mann-Whitney	6.64×10-4
Figure 2D Intraductal
E2 vs E2+PG	U Mann-Whitney	0.009
Figure 2D Extraductal
E2 vs E2+PG	U Mann-Whitney	0.044
Figure 3A
WT E2 vs Scid PBS	Tukey's	0.899
WT E2 vs Scid E2	Tukey's	0.018
WT E2 vs Scid E2+Fulv.	Tukey's	0.899
Scid PBS vs Scid E2	Tukey's	0.003
Scid PBS vs Scid E2+Fulv.	Tukey's	0.899
Scid E2 vs Scid E2+Fulv.	Tukey's	0.004
Figure 3B
WT E2 vs Scid PBS	Tukey's	0.899
WT E2 vs Scid E2	Tukey's	0.001
WT E2 vs Scid E2+Fulv.	Tukey's	0.694
Scid PBS vs Scid E2	Tukey's	0.002
Scid PBS vs Scid E2+Fulv.	Tukey's	0.899
Scid E2 vs Scid E2+Fulv.	Tukey's	0.009
Figure 3C
WT E2 vs Scid PBS	Tukey's	0.764
WT E2 vs Scid E2	Tukey's	0.068
Scid PBS vs Scid E2	Tukey's	0.045
Figure 3D
WT E2 vs Scid PBS	Tukey's	0.876
WT E2 vs Scid E2	Tukey's	0.018
WT E2 vs Scid E2+Fulv.	Tukey's	0.899
Scid PBS vs Scid E2	Tukey's	0.095
Scid PBS vs Scid E2+Fulv.	Tukey's	0.714
Scid E2 vs Scid E2+Fulv.	Tukey's	0.019
Figure 4A
WT 0h vs WT 6h	Tukey's	0.001
WT 0h vs Scid 0h	Tukey's	0.899
WT 0h vs Scid 6h	Tukey's	0.001
WT 0h vs Scid 6h +Fulv.	Tukey's	0.899
WT 0h vs Scid 6h +PG	Tukey's	0.654
WT 6h vs Scid 0h	Tukey's	0.001
WT 6h vs Scid 6h	Tukey's	0.001
WT 6h vs Scid 6h +Fulv.	Tukey's	0.01
WT 6h vs Scid 6h +PG	Tukey's	0.031
Scid 0h vs Scid 6h	Tukey's	0.001
Scid 0h vs Scid 6h +Fulv.	Tukey's	0.899
Scid 0h vs Scid 6h +PG	Tukey's	0.899
Scid 6h vs Scid 6h +Fulv.	Tukey's	0.001
Scid 6h vs Scid 6h +PG	Tukey's	0.001
Scid 6h +Fulv. vs Scid 6h +PG	Tukey's	0.899
Figure 4B
ERα Neg. vs ERα Pos.	Fisher's exact	2.27×10-5
Figure 4C
DMSO vs KJ	student's t	6.10×10-5
Figure 4D
E2+DMSO vs E2+KJ	student's t	0.019
Figure 4E Intraductal
E2+DMSO vs E2+KJ	U Mann-Whitney	0.01
Figure 4E Extraductal
E2+DMSO vs E2+KJ	U Mann-Whitney	0.01
Figure 5A
PBS vs E2	U Mann-Whitney	1.01×10-8
PBS vs E2+Eq.	U Mann-Whitney	0.65
PBS vs E2+Ge.	U Mann-Whitney	0.256
E2 vs E2+Eq.	U Mann-Whitney	4.75×10-10
E2 vs E2+Ge.	U Mann-Whitney	8.91×10-11
E2+Eq. vs E2+Ge.	U Mann-Whitney	0.438
Figure 5B
PBS vs E2	Tukey's	0.001
PBS vs E2+Eq.	Tukey's	0.017
PBS vs E2+Ge.	Tukey's	0.016
E2 vs E2+Eq.	Tukey's	0.015
E2 vs E2+Ge.	Tukey's	0.016
E2+Eq. vs E2+Ge.	Tukey's	0.899
Figure 5C
PBS vs E2	Tukey's	0.035
PBS vs E2+Eq.	Tukey's	0.89
PBS vs E2+Ge.	Tukey's	0.731
E2 vs E2+Eq.	Tukey's	0.007
E2 vs E2+Ge.	Tukey's	0.003
E2+Eq. vs E2+Ge.	Tukey's	0.899
Figure 5D
E2 vs E2+Eq.	Tukey's	0.004
E2 vs E2+Ge.	Tukey's	0.027
E2+Eq. vs E2+Ge.	Tukey's	0.646
Figure 5F Intraductal
PBS vs E2	Tukey's	0.001
	U Mann-Whitney	0.012
PBS vs E2+Eq.	Tukey's	0.217
	U Mann-Whitney	0.034
PBS vs E2+Ge.	Tukey's	0.478
	U Mann-Whitney	0.038
E2 vs E2+Eq.	Tukey's	0.03
	U Mann-Whitney	0.041
E2 vs E2+Ge.	Tukey's	0.009
	U Mann-Whitney	0.041
E2+Eq. vs E2+Ge.	Tukey's	0.899
	U Mann-Whitney	0.513
Figure 5F Extraductal
PBS vs E2	Tukey's	0.001
	U Mann-Whitney	0.015
PBS vs E2+Eq.	Tukey's	0.707
	U Mann-Whitney	1
PBS vs E2+Ge.	Tukey's	0.889
	U Mann-Whitney	1
E2 vs E2+Eq.	Tukey's	0.001
	U Mann-Whitney	0.015
E2 vs E2+Ge.	Tukey's	0.001
	U Mann-Whitney	0.015
E2+Eq. vs E2+Ge.	Tukey's	0.707
	U Mann-Whitney	1
Figure 5G
PBS vs E2	Tukey's	0.001
PBS vs E2+PG	Tukey's	0.783
PBS vs E2+Eq.	Tukey's	0.447
PBS vs E2+Ge.	Tukey's	0.363
PBS vs E2+PG+Eq.	Tukey's	0.415
PBS vs E2+PG+Ge.	Tukey's	0.899
E2 vs E2+PG	Tukey's	0.001
E2 vs E2+Eq.	Tukey's	0.001
E2 vs E2+Ge.	Tukey's	0.001
E2 vs E2+PG+Eq.	Tukey's	0.001
E2 vs E2+PG+Ge.	Tukey's	0.001
E2+PG vs E2+Eq.	Tukey's	0.899
E2+PG vs E2+Ge.	Tukey's	0.899
E2+PG vs E2+PG+Eq.	Tukey's	0.899
E2+PG vs E2+PG+Ge.	Tukey's	0.899
E2+Eq. vs E2+Ge.	Tukey's	0.899
E2+Eq. vs E2+PG+Eq.	Tukey's	0.899
E2+Eq. vs E2+PG+Ge.	Tukey's	0.779
E2+Ge. vs E2+PG+Eq.	Tukey's	0.899
E2+Ge. vs E2+PG+Ge.	Tukey's	0.693
E2+PG+Eq. vs E2+PG+Ge.	Tukey's	0.747
Figure 5H
PBS vs E2	Tukey's	0.001
PBS vs E2+Eq.	Tukey's	0.31
PBS vs E2+Ge.	Tukey's	0.126
PBS vs E2+PG+Eq.	Tukey's	0.899
PBS vs E2+PG+Ge.	Tukey's	0.899
E2 vs E2+Eq.	Tukey's	0.001
E2 vs E2+Ge.	Tukey's	0.001
E2 vs E2+PG+Eq.	Tukey's	0.001
E2 vs E2+PG+Ge.	Tukey's	0.001
E2+Eq. vs E2+Ge.	Tukey's	0.899
E2+Eq. vs E2+PG+Eq.	Tukey's	0.206
E2+Eq. vs E2+PG+Ge.	Tukey's	0.772
E2+Ge. vs E2+PG+Eq.	Tukey's	0.08
E2+Ge. vs E2+PG+Ge.	Tukey's	0.459
E2+PG+Eq. vs E2+PG+Ge.	Tukey's	0.809
Figure 6 Intraductal
PBS vs E2	Tukey's	0.899
	U Mann-Whitney	0.561
PBS vs E2+PG	Tukey's	0.899
	U Mann-Whitney	0.779
PBS vs E2+KJ	Tukey's	0.899
	U Mann-Whitney	0.753
PBS vs E2+Eq.	Tukey's	0.899
	U Mann-Whitney	0.935
PBS vs E2+Ge.	Tukey's	0.899
	U Mann-Whitney	1
E2 vs E2+PG	Tukey's	0.899
	U Mann-Whitney	0.51
E2 vs E2+KJ	Tukey's	0.899
	U Mann-Whitney	0.413
E2 vs E2+Eq.	Tukey's	0.436
	U Mann-Whitney	0.116
E2 vs E2+Ge.	Tukey's	0.663
	U Mann-Whitney	0.116
E2+PG vs E2+KJ	Tukey's	0.899
	U Mann-Whitney	1
E2+PG vs E2+Eq.	Tukey's	0.867
	U Mann-Whitney	0.225
E2+PG vs E2+Ge.	Tukey's	0.899
	U Mann-Whitney	0.476
E2+KJ vs E2+Eq.	Tukey's	0.841
	U Mann-Whitney	0.225
E2+KJ vs E2+Ge.	Tukey's	0.899
	U Mann-Whitney	1
E2+Eq. vs E2+Ge.	Tukey's	0.899
	U Mann-Whitney	0.523
Figure 6 Extraductal
PBS vs E2	Tukey's	0.396
	U Mann-Whitney	0.454
PBS vs E2+PG	Tukey's	0.899
	U Mann-Whitney	1
PBS vs E2+KJ	Tukey's	0.899
	U Mann-Whitney	1
PBS vs E2+Eq.	Tukey's	0.899
	U Mann-Whitney	1
PBS vs E2+Ge.	Tukey's	0.899
	U Mann-Whitney	1
E2 vs E2+PG	Tukey's	0.838
	U Mann-Whitney	0.454
E2 vs E2+KJ	Tukey's	0.396
	U Mann-Whitney	0.454
E2 vs E2+Eq.	Tukey's	0.396
	U Mann-Whitney	0.454
E2 vs E2+Ge.	Tukey's	0.899
	U Mann-Whitney	0.727
E2+PG vs E2+KJ	Tukey's	0.899
	U Mann-Whitney	1
E2+PG vs E2+Eq.	Tukey's	0.899
	U Mann-Whitney	1
E2+PG vs E2+Ge.	Tukey's	0.899
	U Mann-Whitney	1
E2+KJ vs E2+Eq.	Tukey's	0.899
	U Mann-Whitney	1
E2+KJ vs E2+Ge.	Tukey's	0.899
	U Mann-Whitney	1
E2+Eq. vs E2+Ge.	Tukey's	0.899
	U Mann-Whitney	1
Figure S1A
no vs E2	U Mann-Whitney	2.20×10-16
no vs E2+Fulv.	U Mann-Whitney	0.004
no vs NU	U Mann-Whitney	1.40×10-6
no vs E2+NU	U Mann-Whitney	2.20×10-16
E2 vs E2+Fulv.	U Mann-Whitney	2.20×10-16
E2 vs NU	U Mann-Whitney	2.20×10-16
E2 vs E2+NU	U Mann-Whitney	0.225
E2+Fulv. vs NU	U Mann-Whitney	0.039
E2+Fulv. vs E2+NU	U Mann-Whitney	2.20×10-16
NU vs E2+NU	U Mann-Whitney	2.20×10-16
Figure S1B
shScr vs shPRKDC #2	student's t	0.022
shScr vs shPRKDC #4	student's t	0.024
Figure S1C
WT (0h) vs Scid (0h)	student's t	1
WT (1h) vs Scid (1h)	student's t	0.868
WT (2h) vs Scid (2h)	student's t	0.887
WT (4h) vs Scid (4h)	student's t	0.548
WT (6h) vs Scid (6h)	student's t	0.138
WT (12h) vs Scid (12h)	student's t	0.255
Figure S1D
DMSO no vs DMSO E2	U Mann-Whitney	1.92×10-12
DMSO no vs DMSO E2 wash	U Mann-Whitney	0.301
DMSO no vs NU no	U Mann-Whitney	9.43×10-4
DMSO no vs NU E2	U Mann-Whitney	2.71×10-16
DMSO no vs NU E2 wash	U Mann-Whitney	2.42×10-16
DMSO no vs L189 no	U Mann-Whitney	0.849
DMSO no vs L189 E2	U Mann-Whitney	2.20×10-16
DMSO no vs L189 E2 wash	U Mann-Whitney	2.20×10-16
DMSO E2 vs DMSO E2 wash	U Mann-Whitney	2.22×10-16
DMSO E2 vs NU no	U Mann-Whitney	2.20×10-16
DMSO E2 vs NU E2	U Mann-Whitney	0.405
DMSO E2 vs NU E2 wash	U Mann-Whitney	0.261
DMSO E2 vs L189 no	U Mann-Whitney	1.11×10-13
DMSO E2 vs L189 E2	U Mann-Whitney	0.293
DMSO E2 vs L189 E2 wash	U Mann-Whitney	0.124
DMSO E2 wash vs NU no	U Mann-Whitney	0.014
DMSO E2 wash vs NU E2	U Mann-Whitney	2.20×10-16
DMSO E2 wash vs NU E2 wash	U Mann-Whitney	2.20×10-16
DMSO E2 wash vs L189 no	U Mann-Whitney	0.3966
DMSO E2 wash vs L189 E2	U Mann-Whitney	2.20×10-16
DMSO E2 wash vs L189 E2 wash	U Mann-Whitney	2.20×10-16
NU no vs NU E2	U Mann-Whitney	2.20×10-16
NU no vs NU E2 wash	U Mann-Whitney	2.20×10-16
NU no vs L189 no	U Mann-Whitney	0.001
NU no vs L189 E2	U Mann-Whitney	2.20×10-16
NU no vs L189 E2 wash	U Mann-Whitney	2.20×10-16
NU E2 vs NU E2 wash	U Mann-Whitney	0.729
NU E2 vs L189 no	U Mann-Whitney	2.20×10-16
NU E2 vs L189 E2	U Mann-Whitney	0.841
NU E2 vs L189 E2 wash	U Mann-Whitney	0.443
NU E2 wash vs L189 no	U Mann-Whitney	2.20×10-16
NU E2 wash vs L189 E2	U Mann-Whitney	0.871
NU E2 wash vs L189 E2 wash	U Mann-Whitney	0.693
L189 no vs L189 E2	U Mann-Whitney	2.20×10-16
L189 no vs L189 E2 wash	U Mann-Whitney	2.20×10-16
L189 E2 vs L189 E2 wash	U Mann-Whitney	0.575
Figure S1E GREB1
DMSO no vs DMSO E2	Tukey's	0.001
DMSO no vs NU no	Tukey's	0.899
DMSO no vs NU E2	Tukey's	0.001
DMSO no vs L189 no	Tukey's	0.899
DMSO no vs L189 E2	Tukey's	0.001
DMSO E2 vs NU no	Tukey's	0.001
DMSO E2 vs NU E2	Tukey's	0.689
DMSO E2 vs L189 no	Tukey's	0.001
DMSO E2 vs L189 E2	Tukey's	0.899
NU no vs NU E2	Tukey's	0.001
NU no vs L189 no	Tukey's	0.899
NU no vs L189 E2	Tukey's	0.001
NU E2 vs L189 no	Tukey's	0.001
NU E2 vs L189 E2	Tukey's	0.667
L189 no vs L189 E2	Tukey's	0.001
Figure S1E TFF1
DMSO no vs DMSO E2	Tukey's	0.001
DMSO no vs NU no	Tukey's	0.899
DMSO no vs NU E2	Tukey's	0.001
DMSO no vs L189 no	Tukey's	0.899
DMSO no vs L189 E2	Tukey's	0.001
DMSO E2 vs NU no	Tukey's	0.001
DMSO E2 vs NU E2	Tukey's	0.435
DMSO E2 vs L189 no	Tukey's	0.001
DMSO E2 vs L189 E2	Tukey's	0.899
NU no vs NU E2	Tukey's	0.001
NU no vs L189 no	Tukey's	0.899
NU no vs L189 E2	Tukey's	0.001
NU E2 vs L189 no	Tukey's	0.001
NU E2 vs L189 E2	Tukey's	0.162
L189 no vs L189 E2	Tukey's	0.001
Figure S1E MYC
DMSO no vs DMSO E2	Tukey's	0.001
DMSO no vs NU no	Tukey's	0.899
DMSO no vs NU E2	Tukey's	0.001
DMSO no vs L189 no	Tukey's	0.899
DMSO no vs L189 E2	Tukey's	0.001
DMSO E2 vs NU no	Tukey's	0.001
DMSO E2 vs NU E2	Tukey's	0.001
DMSO E2 vs L189 no	Tukey's	0.001
DMSO E2 vs L189 E2	Tukey's	0.001
NU no vs NU E2	Tukey's	0.001
NU no vs L189 no	Tukey's	0.899
NU no vs L189 E2	Tukey's	0.001
NU E2 vs L189 no	Tukey's	0.001
NU E2 vs L189 E2	Tukey's	0.899
L189 no vs L189 E2	Tukey's	0.001
Figure S2A
PBS vs E2	student's t	0.406
Figure S2F
WT E2 vs Scid PBS	Tukey's	0.899
WT E2 vs Scid E2 (normal)	Tukey's	0.899
WT E2 vs Scid E2 (dysplasia)	Tukey's	0.869
Scid PBS vs Scid E2 (normal)	Tukey's	0.899
Scid PBS vs Scid E2 (dysplasia)	Tukey's	0.89
Scid E2 (normal) vs Scid E2 (dysplasia)	Tukey's	0.891
Figure S3 Intraductal
C.B17/Icr NU PBS vs C.B17/Icr NU E2	U Mann-Whitney	0.016
C57BL/6J NU PBS vs C57BL/6J NU E2	U Mann-Whitney	0.02
Figure S3 Extraductal
C.B17/Icr NU PBS vs C.B17/Icr NU E2	U Mann-Whitney	0.006
C57BL/6J NU PBS vs C57BL/6J NU E2	U Mann-Whitney	0.012
Figure S4
WT 0h vs WT 12h	Tukey's	0.899
WT 0h vs WT 24h	Tukey's	0.899
WT 0h vs WT 5d	Tukey's	0.899
WT 0h vs WT 7d	Tukey's	0.858
WT 0h vs Scid 0h	Tukey's	0.899
WT 0h vs Scid 12h	Tukey's	0.899
WT 0h vs Scid 24h	Tukey's	0.899
WT 0h vs Scid 5d	Tukey's	0.899
WT 0h vs Scid 7d	Tukey's	0.006
WT 12h vs WT 24h	Tukey's	0.745
WT 12h vs WT 5d	Tukey's	0.878
WT 12h vs WT 7d	Tukey's	0.899
WT 12h vs Scid 0h	Tukey's	0.899
WT 12h vs Scid 12h	Tukey's	0.899
WT 12h vs Scid 24h	Tukey's	0.899
WT 12h vs Scid 5d	Tukey's	0.899
WT 12h vs Scid 7d	Tukey's	0.001
WT 24h vs WT 5d	Tukey's	0.899
WT 24h vs WT 7d	Tukey's	0.703
WT 24h vs Scid 0h	Tukey's	0.899
WT 24h vs Scid 12h	Tukey's	0.899
WT 24h vs Scid 24h	Tukey's	0.899
WT 24h vs Scid 5d	Tukey's	0.899
WT 24h vs Scid 7d	Tukey's	0.011
WT 5d vs WT 7d	Tukey's	0.836
WT 5d vs Scid 0h	Tukey's	0.899
WT 5d vs Scid 12h	Tukey's	0.899
WT 5d vs Scid 24h	Tukey's	0.899
WT 5d vs Scid 5d	Tukey's	0.899
WT 5d vs Scid 7d	Tukey's	0.006
WT 7d vs Scid 0h	Tukey's	0.899
WT 7d vs Scid 12h	Tukey's	0.899
WT 7d vs Scid 24h	Tukey's	0.899
WT 7d vs Scid 5d	Tukey's	0.899
WT 7d vs Scid 7d	Tukey's	0.001
Scid 0h vs Scid 12h	Tukey's	0.899
Scid 0h vs Scid 24h	Tukey's	0.899
Scid 0h vs Scid 5d	Tukey's	0.899
Scid 0h vs Scid 7d	Tukey's	0.003
Scid 12h vs Scid 24h	Tukey's	0.899
Scid 12h vs Scid 5d	Tukey's	0.899
Scid 12h vs Scid 7d	Tukey's	0.001
Scid 24h vs Scid 5d	Tukey's	0.899
Scid 24h vs Scid 7d	Tukey's	0.001
Scid 5d vs Scid 7d	Tukey's	0.001
Figure S5B
WT E2 vs Scid PBS	Tukey's	0.807
WT E2 vs Scid E2	Tukey's	0.001
Scid PBS vs Scid E2	Tukey's	0.001
Figure S5D
DMSO vs KJ	student's t	0.651
